# Supplementary material for: Legacy of contaminant N sources to the NO3− signature in rivers: a combined isotopic (δ15N-NO3−, δ18O-NO3−, δ11B) and microbiological investigation
Source: Sci Rep. 2017 Feb 2;7:41703. doi: 10.1038/srep41703 (PMC5288703; doi:10.1038/srep41703)
Supplement: Supplementary Dataset 1 [file srep41703-s1.xls]

## Sheet: Feuil1
	Supplementary Table S1: Physical paramameters and major ions concentrations of GR, LR, ditch, drains, rain and GW* samples (*mean calculated on 21 samples collected between October 2010 and January 2013)
	Sample	Date	Flow	NO3-	Cl-	SO42-	HCO3-	Ca2+	Mg2+	K+	Na+	Temp	pH	Cond
				mg.L-1	mg.L-1	mg.L-1	mg.L-2	mg.L-1	mg.L-1	mg.L-1	mg.L-1	°C	-	µS.cm-1
	Laudon	2010-10-19	Base	26.2	40.6	18.6	158.6	40.9	4.7	4.1	17.0	8.9	7.6	366
	Laudon	2010-11-16	High	39.3	23.0	14.3	62.4	36.4	4.1	8.1	8.3	11.2	7.4	301
	Laudon	2011-01-11	Base	30.4	30.2	17.6	144.4	58.1	7.0	3.5	13.4	8.0	7.7	419
	Laudon	2011-02-15	Base	23.8	30.1	16.9	140.3	50.0	6.4	3.9	9.1	8.2	7.7	396
	Laudon	2011-02-24	High	-	-	-	-	-	-	-	-	-	-	-
	Laudon	2011-03-09	Base	28.9	30.4	16.9	132.1	43.6	6.2	5.2	12.6	9.5	7.5	413
	Laudon	2011-04-05	Base	19.5	27.7	15.5	156.5	56.1	6.3	3.8	12.6	11.1	7.5	386
	Laudon	2011-05-27	Base	20.9	27.6	11.1	-	46.1	7.2	3.4	13.6	-	-	-
	Laudon	2011-06-21	Base	23.6	32.4	14.6	127.9	51.8	6.8	3.6	13.9	19.3	8.1	383
	Laudon	2011-08-12	Base	26.6	25.0	10.2	94.1	38.6	7.2	5.7	10.9	19.3	7.3	313
	Laudon	2011-09-06	Base	14.3	29.2	13.9	89.4	36.7	6.6	6.2	13.2	18.1	7.6	317
	Laudon	2011-09-19	High	15.8	31.1	12.3	92.2	36.7	6.6	5.0	14.1	16.9	7.6	324
	Laudon	2012-01-05	High	35.1	31.2	18.9	109.3	55.4	5.9	6.0	11.9	9.7	7.8	409
	Laudon	2012-01-06	Base	20.1	23.1	12.6	81.12	37.9	4.4	8.3	9.5	10.4	7.7	283
	Laudon	2012-01-19	Base	32.1	33.0	18.2	128.8	58.6	7.4	3.8	14.4	12.1	7.9	419
	Laudon	2012-03-21	Base	18.1	20.8	10.0	122.8	48.1	6.2	3.9	14.4	8.1	8.1	384
	Laudon	2012-04-30	Base	12.0	13.9	9.3	138.8	24.0	2.6	7.3	5.6	12.5	7.3	181
	Laudon	2012-06-20	Base	23.8	33.4	16.0	126.6	58.8	13.7	3.8	13.4	19.0	7.3	417
	Laudon	2012-08-21	Base	28.7	25.6	10.2	29.5	52.6	17.9	5.9	8.8	22.3	7.5	398
	Laudon	2012-10-23	Base	30.3	42.7	31.7	101.4	50.9	6.6	8.4	17.8	16.3	7.4	405
	Laudon	2013-01-15 16:00:00	High	-	-	-	-	-	-	-	-	-	-	-
	Laudon	16/01/13 11:00	High	17.4	15.4	10.3	-	31.6	3.1	8.2	7.2	5.5	7.1	249
	Laudon	16/01/13 22:00	High	28.2	19.0	12.5	-	37.7	3.7	7.1	8.5	6.1	7.2	299
	Laudon	2013-01-17 11:00:00	High	-	-	-	-	-	-	-	-	-	-	-
	Laudon	2013-01-17 15:00:00	High	36.3	12.4	8.4	61.9	24.9	2.3	8.1	5.8	10.3	7.1	187
	Laudon	2013-01-18	High	-	-	-	-	-	-	-	-	-	-	-
	Gabas	2010-11-16	High	37.2	22.3	10.5	152.5	53.6	4.7	3.6	9.4	8.8	7.2	379
	Gabas	2011-02-15	Base	20.4	12.3	8.2	80.7	34.2	4.3	4.1	6.0	20.4	7.6	237
	Gabas	2011-02-24	High	-	-	-	-	-	-	-	-	-	-	-
	Gabas	2011-04-05	Base	18.1	22.2	13.8	106.4	59.3	4.8	6.0	8.2	10.0	8.1	394
	Gabas	2011-08-12	Base	13.6	20.6	11.9	71.4	50.3	3.9	6.3	6.9	12.6	7.1	328
	Gabas	2011-09-06	Base	38.2	12.2	7.9	127.4	25.0	6.1	3.8	4.5	23.1	7.5	209
	Gabas	2012-01-05	High	45.4	14.4	9.54	28.4	35.6	2.7	7.6	5.8	9.9	7.3	250
	Gabas	2012-01-06	High	-	-	-	-	-	-	-	-	-	-	-
	Gabas	2012-01-19	Base	34.8	20.1	11.4	91.0	42.8	6.6	7.9	6.5	11.2	7.6	305
	Gabas	2012-03-21	Base	18.2	21.1	11.0	151.0	57.4	4.6	4.3	8.5	14.1	7.8	360
	Gabas	2012-04-30	High	23.1	21.6	11.8	133.1	63.9	5.0	4.2	8.9	11.8	8.2	390
	Gabas	2012-08-21	Base	19.8	22.5	10.8	123.7	49.1	4.3	4.4	8.0	9.9	8.5	325
	Gabas	2013-01-16 11:00:00	High	26.8	17.0	-	-	-	-	-	-	-	-	-
	Gabas	2013-01-17 11:00:00	High	-	-	-	-	-	-	-	-	-	-	-
	Gabas	2013-01-18 09:00:00	High	-	-	-	-	-	-	-	-	-	-	-
	Ditch 1	2012-01-19	Base	35.7	34.1	15.7	120.3	59.2	9.7	3.3	15.4	13.0	7.9	414
	Ditch 1	2012-03-20	Base	20.5	45.4	14.3	144.1	51.5	9.5	4.7	26.9	11.4	7.9	443
	Ditch 1	2012-04-30	High	18.0	16.4	9.5	14.9	29.5	3.0	5.0	6.5	12.6	7.2	203
	Ditch 1	2013-01-17	High	40.1	30.1	17.5	81.0	49.3	5.6	4.9	12.5	9.0	6.6	27
	Drain 1	2012-01-19	Base	56.9	28.5	18.2	235.8	106.9	11.0	9.3	14.4	12.1	7.1	617
	Drain 2	2012-01-19	Base	39.3	36.8	17.8	232.2	96.2	17.0	1.5	11.4	11.7	8.0	577
	Drain 2	2013-01-15	High	63.4	37.8	25.9	137.1	74.3	9.8	1.3	9.4	11.3	6.2	513
	WWTP 1	2012-01-19	Base	86.4	142.7	44.3	305.3	106.9	14.9	21.0	28.5	11.3	7.5	1193
	WWTP 1	2013-01-15	High	58.0	30.0	19.6	86.8	45.3	4.8	9.6	21.5	10.0	6.8	433
	WWTP 2	2012-01-19	Base	28.2	23.8	11.2	64.3	37.3	5.9	3.8	12.2	12.2	8.0	281
	Rain	2012-03-20	Base	2.7	3.1	3.3	-	2.4	0.2	0.2	1.4	-	-	-
	Cretaceous Aquifer	n=21	mean	23.6	20.5	8.2	285.0	94.8	14.2	1.6	9.9	16.2	7.2	583
			sd	1.3	1.1	0.9	15.8	3.2	0.6	0.3	0.3	0.9	0.2	10.6
